# Supplementary material for: Evaluation of 6-Hydroxydopamine and Rotenone In Vitro Neurotoxicity on Differentiated SH-SY5Y Cells Using Applied Computational Statistics
Source: Int J Mol Sci. 2022 Mar 10;23(6):3009. doi: 10.3390/ijms23063009 (PMC8953223; doi:10.3390/ijms23063009)
Supplement: Supplementary file 1 [file ijms-23-03009-s001.zip]

Archive with 1 entries (1 files):
- ijms-1613366-supplementary.pdf
